# Supplementary material for: A Qualitative Exploration of the Experiences and Perceptions of Interpersonal Relationships Prior to Attempting Suicide in Young Adults
Source: Int J Environ Res Public Health. 2022 Jun 27;19(13):7880. doi: 10.3390/ijerph19137880 (PMC9266001; doi:10.3390/ijerph19137880)
Supplement: Supplementary file 1 [file ijerph-19-07880-s001.zip]

Archive with 1 entries (1 files):
- ijerph-1741069-supplementary.pdf
